# Supplementary material for: Schemas provide a scaffold for neocortical integration of new memories over time
Source: Nat Commun. 2022 Oct 2;13:5795. doi: 10.1038/s41467-022-33517-0 (PMC9527246; doi:10.1038/s41467-022-33517-0)
Supplement: Supplementary file 4 — Source Data [file 41467_2022_33517_MOESM4_ESM.xlsx]

## Sheet: Figure 2
delay	congruency	accuracy_gran	upper_se	lower_se	gran
long	R	47.5727	50.0087	45.1366	fine
long	UR	28.1422	30.9195	25.365	fine
short	R	71.5003	73.9603	69.0404	fine
short	UR	61.3851	64.2343	58.5359	fine
long	R	32.2433	34.2911	30.1956	coarse
long	UR	19.2486	21.2998	17.1975	coarse
short	R	18.1863	19.8011	16.5716	coarse
short	UR	16.439	18.0694	14.8087	coarse

## Sheet: Figure 3b and S Figure 14
subj	counter_balancing_group	post_pre_AH_mPFC_connectivity	coarse_related_long
P101	1	NA	34.1463
S102	1	NA	26.3158
S103	1	NA	23.3333
S104	1	NA	17.5
S105	1	0.272905	24.3902
S106	1	NA	43.9024
S107	1	-0.118708	34.1463
S108	1	NA	27.5
S109	1	0.168828	40
S110	1	-0.255161	19.5122
S111	2	0.232302	30.4348
S112	2	-0.425364	17.0732
S113	2	-0.643675	25
S114	2	-0.187522	26.1905
S115	2	0.320691	36.5854
S116	2	0.165807	48.7805
S117	2	-0.139621	45
S118	2	-0.194284	23.0769
S119	2	-0.0881247	20
S120	2	0.411413	52.3809
S121	2	-0.202623	43.9024
S122	2	0.121805	26.3158
S123	2	0.182306	25

## Sheet: Figure 4b
delay	congruency	condition	emmean	upper_se	lower_se
long	R	wincon	0.0688778	0.0711222	0.0666334
long	R	xcon	0.061648	0.0638328	0.0594632
long	UR	wincon	0.0545139	0.058361	0.0506669
long	UR	xcon	0.0567921	0.0606771	0.0529072
short	R	wincon	0.0465114	0.0481633	0.0448595
short	R	xcon	0.0436228	0.0452283	0.0420173
short	UR	wincon	0.0433597	0.045264	0.0414554
short	UR	xcon	0.0458857	0.0477689	0.0440024

## Sheet: Figure 5b
delay	condition	emmean	upper_se	lower_se	axis
long	samescene	0.0212506	0.0259673	0.0165339	ant
long	simscene	0.0213505	0.0258405	0.0168604	ant
long	xcon	0.00478769	0.00796491	0.00161046	ant
short	samescene	0.015727	0.017968	0.013486	ant
short	simscene	0.0131878	0.0153533	0.0110222	ant
short	xcon	0.0120783	0.0136206	0.0105361	ant
long	samescene	0.0443809	0.0489039	0.0398579	post
long	simscene	0.0259228	0.0302947	0.0215509	post
long	xcon	0.0289996	0.0321003	0.025899	post
short	samescene	0.0154452	0.017791	0.0130994	post
short	simscene	0.013376	0.0156565	0.0110956	post
short	xcon	0.0122224	0.0138086	0.0106362	post

## Sheet: S Figure 1
delay	congruency	forgot_perc	upper_se	lower_se	forgot	cond
long	R	15.7889	17.7681	13.8096	DK_perc	context
long	UR	18.5064	21.3247	15.688	DK_perc	context
short	R	3.46095	5.9687	0.953216	DK_perc	context
short	UR	5.97217	8.14909	3.79524	DK_perc	context
long	R	13.7686	16.0618	11.4754	incorrect_perc	context
long	UR	40.6506	43.2697	38.0315	incorrect_perc	context
short	R	7.63761	9.48412	5.7911	incorrect_perc	context
short	UR	16.9889	19.0785	14.8993	incorrect_perc	context
long	R	5.38998	6.19046	4.58949	DK_perc	scene
long	UR	7.64121	9.20973	6.0727	DK_perc	scene
short	R	4.86759	6.0229	3.71227	DK_perc	scene
short	UR	4.31391	5.53585	3.09198	DK_perc	scene
long	R	25.0938	27.0251	23.1624	incorrect_perc	scene
long	UR	14.2766	15.8814	12.6718	incorrect_perc	scene
short	R	14.2133	15.7539	12.6727	incorrect_perc	scene
short	UR	13.1845	14.6769	11.6921	incorrect_perc	scene

## Sheet: S Figure 2
granularity	congruency	prop_forgetting	upper_se	lower_se
coarse	R	-1.03713	-0.808447	-1.26582
coarse	UR	-0.228314	-0.0832573	-0.373371
fine	R	0.329007	0.439497	0.218517
fine	UR	0.492644	0.613622	0.371667

## Sheet: S Figure 3
delay	prop_bias	upper_se	lower_se
long	0.184165	0.248193	0.120137
short	0.198514	0.251155	0.145873

## Sheet: S Figure 4
subj	cond	post_pre_AH_mPFC	accuracy_gran
P101	Rcoarse	NA	34.1463
S102	Rcoarse	NA	26.3158
S103	Rcoarse	NA	23.3333
S104	Rcoarse	NA	17.5
S105	Rcoarse	0.272905	24.3902
S106	Rcoarse	NA	43.9024
S107	Rcoarse	-0.118708	34.1463
S108	Rcoarse	NA	27.5
S109	Rcoarse	0.168828	40
S110	Rcoarse	-0.255161	19.5122
S111	Rcoarse	0.232302	30.4348
S112	Rcoarse	-0.425364	17.0732
S113	Rcoarse	-0.643675	25
S114	Rcoarse	-0.187522	26.1905
S115	Rcoarse	0.320691	36.5854
S116	Rcoarse	0.165807	48.7805
S117	Rcoarse	-0.139621	45
S118	Rcoarse	-0.194284	23.0769
S119	Rcoarse	-0.0881247	20
S120	Rcoarse	0.411413	52.381
S121	Rcoarse	-0.202623	43.9024
S122	Rcoarse	0.121805	26.3158
S123	Rcoarse	0.182306	25
P101	Rfine	NA	48.7805
S102	Rfine	NA	2.63158
S103	Rfine	NA	3.33333
S104	Rfine	NA	2.5
S105	Rfine	0.272905	68.2927
S106	Rfine	NA	26.8293
S107	Rfine	-0.118708	41.4634
S108	Rfine	NA	7.5
S109	Rfine	0.168828	27.5
S110	Rfine	-0.255161	70.7317
S111	Rfine	0.232302	39.1304
S112	Rfine	-0.425364	75.6098
S113	Rfine	-0.643675	37.5
S114	Rfine	-0.187522	54.7619
S115	Rfine	0.320691	31.7073
S116	Rfine	0.165807	39.0244
S117	Rfine	-0.139621	55
S118	Rfine	-0.194284	30.7692
S119	Rfine	-0.0881247	70
S120	Rfine	0.411413	40.4762
S121	Rfine	-0.202623	48.7805
S122	Rfine	0.121805	47.3684
S123	Rfine	0.182306	65
P101	URcoarse	NA	10.2564
S102	URcoarse	NA	11.9048
S103	URcoarse	NA	10
S104	URcoarse	NA	5
S105	URcoarse	0.272905	10.2564
S106	URcoarse	NA	20.5128
S107	URcoarse	-0.118708	23.0769
S108	URcoarse	NA	10
S109	URcoarse	0.168828	22.5
S110	URcoarse	-0.255161	15.7895
S111	URcoarse	0.232302	23.5294
S112	URcoarse	-0.425364	23.0769
S113	URcoarse	-0.643675	17.5
S114	URcoarse	-0.187522	15.7895
S115	URcoarse	0.320691	30.7692
S116	URcoarse	0.165807	26.3158
S117	URcoarse	-0.139621	10
S118	URcoarse	-0.194284	24.3902
S119	URcoarse	-0.0881247	5
S120	URcoarse	0.411413	15.7895
S121	URcoarse	-0.202623	23.0769
S122	URcoarse	0.121805	23.8095
S123	URcoarse	0.182306	27.5
P101	URfine	NA	25.641
S102	URfine	NA	4.7619
S103	URfine	NA	2
S104	URfine	NA	0
S105	URfine	0.272905	20.5128
S106	URfine	NA	23.0769
S107	URfine	-0.118708	23.0769
S108	URfine	NA	0
S109	URfine	0.168828	27.5
S110	URfine	-0.255161	36.8421
S111	URfine	0.232302	29.4118
S112	URfine	-0.425364	38.4615
S113	URfine	-0.643675	40
S114	URfine	-0.187522	34.2105
S115	URfine	0.320691	28.2051
S116	URfine	0.165807	15.7895
S117	URfine	-0.139621	70
S118	URfine	-0.194284	17.0732
S119	URfine	-0.0881247	30
S120	URfine	0.411413	15.7895
S121	URfine	-0.202623	15.3846
S122	URfine	0.121805	28.5714
S123	URfine	0.182306	30

## Sheet: S Figure 5
delay	congruency	condition	emmean	upper_se	lower_se	roi
long	R	wincon	0.0135325	0.01567	0.0113951	ant_hipp
long	R	xcon	0.0103175	0.0123872	0.00824788	ant_hipp
long	UR	wincon	-0.00241783	0.00163076	-0.00646643	ant_hipp
long	UR	xcon	-0.00308908	0.000921649	-0.0070998	ant_hipp
short	R	wincon	0.0171352	0.0188123	0.0154581	ant_hipp
short	R	xcon	0.0139156	0.0155486	0.0122826	ant_hipp
short	UR	wincon	0.0182874	0.0201517	0.0164231	ant_hipp
short	UR	xcon	0.0169834	0.0188871	0.0150797	ant_hipp
long	R	wincon	0.0269506	0.0290271	0.024874	post_hipp
long	R	xcon	0.0254546	0.027525	0.0233842	post_hipp
long	UR	wincon	0.0222127	0.0261153	0.0183101	post_hipp
long	UR	xcon	0.0217943	0.0256101	0.0179785	post_hipp
short	R	wincon	0.013687	0.0154266	0.0119474	post_hipp
short	R	xcon	0.0136495	0.0153339	0.0119651	post_hipp
short	UR	wincon	0.0209701	0.0230137	0.0189265	post_hipp
short	UR	xcon	0.0174984	0.0194849	0.0155119	post_hipp

## Sheet: S Figure 6b
cond	delay	emmean	upper_se	lower_se
arbO	long	0.0672871	0.0718807	0.0626936
arbO	short	0.0377218	0.0402836	0.03516
contextO	long	0.0438022	0.0507113	0.0368931
contextO	short	0.0498246	0.0532175	0.0464317

[truncated: 9 more sheets: S Figure 7b, S Figure 8, S Figure 9, Sheet1, S Figure 10, S Figure 11, S Figure 12, S Figure 13, S Figure 14]
